# Supplementary material for: Fast alignment of mass spectra in large proteomics datasets, capturing dissimilarities arising from multiple complex modifications of peptides
Source: BMC Bioinformatics. 2023 Nov 8;24:421. doi: 10.1186/s12859-023-05555-y (PMC10631047; doi:10.1186/s12859-023-05555-y)
Supplement: Supplementary file 2 — Additional file 2. Comparative interpretation of a subset of spectra by three software. [file 12859_2023_5555_MOESM2_ESM.xls]

## Sheet: Feuil1
Supplementary data file 2: Fast alignment of mass spectra in large proteomics datasets. capturing dissimilarities arising from multiple complex modifications of peptides Comparative interpretation of a subset of spectra by three software. Results from SpecGlobX are in white-background columns. Those from MODPlus are in blue-background columns. and lastly those from MSFragger are in pink-backgroun…
Title	PeptideDeltaMass	NonAligned	SharedMasses	alignedPeptide	SpecglobX_Score	IntensityExplained	MODPlus-best Interpretation	MODPlus-Proba	MSFragger	MS-Fragger-best_locs	MS-Fragger-expectscore
b1922_293T_proteinID_02A_QE3_122212.raw.52584	0	0	11	[D]A[T]NVG[D][E]G[G][F]AP[N][I]IENK	13	0.477356	K.DATNVGDEGGFAPNILENK.	0.8845	DATNVGDEGGFAPNILENK		2.69e-05
b1922_293T_proteinID_02A_QE3_122212.raw.54219	0	0	16	[D]ATNV[G][D][-514.20]EGG[514.20]FAPNIIENK	56	0.429572	K.DATNVGDEGGFAPNILENK.E	1	DATNVGDEGGFAPNILENK		3.77e-12
b1922_293T_proteinID_02A_QE3_122212.raw.54435	0	0	21	[D]ATNVGDEGGFAP[N]IIENK	91	0.540028	K.DATNVGDEGGFAPNILENK.E	1	DATNVGDEGGFAPNILENK		1e-15
b1922_293T_proteinID_02A_QE3_122212.raw.55197	0	0	16	[D]ATNVGDEGG[F]AP[N]IIENK	33	0.533021	K.DATNVGDEGGFAPNILENK.E	0.9884	DATNVGDEGGFAPNILENK		1.65e-10
b1922_293T_proteinID_02A_QE3_122212.raw.55451	0	0	14	[D]ATNVG[D]EG[G]FAP[N][I]IENK	13	0.394184	K.DATNVGDEGGFAPNILENK.E	0.9888	DATNVGDEGGFAPNILENK		7.78e-09
b1922_293T_proteinID_02A_QE3_122212.raw.54728	0	0	12	[D]A[T]NV[G][D][E][G]GFAPNIIENK	48	0.265748	K.DATNVGDEGGFAPNILENK.E	0.998	DATNVGDEGGFAPNILENK		8.87e-06
b1922_293T_proteinID_02A_QE3_122212.raw.53615	1	0.01	17	[D]ATNVGD[E][0.99]GGFAP[N]IIENK	42	0.457451	K.DATNVGDEGGFAPNILENK.E	0.9999	DATNVGDEGGFAPNILENK		4.4e-09
b1922_293T_proteinID_02A_QE3_122212.raw.53664	1	515.2	15	[D]ATNV[G][D][-514.20]EGGFAPNIIENK_[515.20]	54	0.395296	K.DATNVGDEGGFAPNILENK.E	1	DATNVGDEGGFAPNILENK		2.59e-13
b1922_293T_proteinID_02A_QE3_122212.raw.53906	1	-0.01	20	[D]ATNV[1.01]GDEGGFAP[N]IIENK	67	0.545451	K.DATNVGDEGGFAPNILENK.E	1	DATNVGDEGGFAPNILENK		1e-15
b1922_293T_proteinID_02A_QE3_122212.raw.53962	1	515.2	15	[D]ATNV[G][D][-514.20]EGGFAPNIIENK_[515.20]	54	0.393882	K.DATNVGDEGGFAPNILENK.E	1	DATNVGDEGGFAPNILENK		7.98e-13
b1922_293T_proteinID_02A_QE3_122212.raw.54170	1	0	20	[D]ATNV[1.00]GDEGGFAP[N]IIENK	67	0.543049	K.DATNVGDEGGFAPNILENK.E	1	DATNVGDEGGFAPNILENK		1e-15
b1922_293T_proteinID_02A_QE3_122212.raw.54929	1	-0.01	20	[D]ATNV[1.01]GDEGGFAP[N]IIENK	67	0.568213	K.DATNVGDEGGFAPNILENK.E	1	DATNVGDEGGFAPNILENK		2.38e-11
b1922_293T_proteinID_02A_QE3_122212.raw.55751	1	0	14	[D]ATNVG[D][E]GG[F]AP[N][I][1.00]IENK	13	0.152725	D.A+115.042TNVGDEGGFAPN+0.984ILENK.E	0.9888	DATNVGDEGGFAPNILENK	DATNVGDEGGFAPNILENK	1.5e-06
b1922_293T_proteinID_02A_QE3_122212.raw.54475	1.01	0	16	[D]ATNV[1.01][G][D][E]GGFAPNIIENK	62	0.399699	K.DATNVGDEGGFAPNILENK.E	1	DATNVGDEGGFAPNILENK		4.89e-11
b1922_293T_proteinID_02A_QE3_122212.raw.54677	1.01	0.01	20	[D]ATNV[1.00]GDEGGFAP[N]IIENK	67	0.548086	K.DATNVGDEGGFAPNILENK.E	1	DATNVGDEGGFAPNILENK		1e-15
b1922_293T_proteinID_02A_QE3_122212.raw.54225	107.84	0	10	[D]A[T][N][V][G][D][E][G][G][107.84][F]APNIIENK	41	0.209988	K.DATNVGD+53.919E+53.919GGFAPNILENK.E	0.8533	DATNVGDEGGFAPNILENK	DAtnvgdeggFAPNILENK	2.32
b1922_293T_proteinID_02A_QE3_122212.raw.53832	1170.65	1170.65	14	[D]ATNVG[D]EG[G]FAP[N][I]IENK_[1170.65]	13	0.369706	K.NVIKEK+109.053YGKDATNVGDEGGFAPNILENK.E	0.9166	DATNVGDEGGFAPNILENK	DATNVGDEGGFAPNILENK	2.11e-07
b1922_293T_proteinID_02A_QE3_122212.raw.53956	1196.68	1196.68	17	[D]ATNVG[D]EGG[F]AP[N]IIENK_[1196.68]	20	0.298059	K.NVIK+136.089EKYGKDATNVGDEGGFAPNILENK.E	0.7968	DATNVGDEGGFAPNILENK	DATNVGDEGGFAPNILENK	4.01e-11
b1922_293T_proteinID_02A_QE3_122212.raw.59385	1228.74	1228.74	12	[D][A][T][N]VG[D][E]GG[F]APN[I]IENK_[1228.74]	13	0.196789	L.K+42.011NVIKEKYGKDATNVGDEGGFAPNILENK.E	0.1861	DATNVGDEGGFAPNILENK	DATNVGDEGGFAPNILENK	2.68e-05
b1922_293T_proteinID_02A_QE3_122212.raw.56434	-18.01	0	12	[D]ATNVG[D][E][G][G][F][-18.01]AP[N]IIENK	20	0.45524	K.DATNVGD-18.011EGGFAPNILENK.E	0.839	DATNVGDEGGFAPNILENK	DATNVgdeggfAPNILENK	1.23e-05
b1922_293T_proteinID_02A_QE3_122212.raw.53531	-19.01	-19.01	10	[D][A][T][N][V]GD[E]GG[F]AP[N][I]IENK_[-19.01]	13	0.152772	K.D-18.011ATNVGDEGGFAPNILENK.E	0.277	DATNVGDEGGFAPNILENK	datnvGDEGGFAPNILENK	0.00637
b1922_293T_proteinID_02A_QE3_122212.raw.53698	1961.93	1961.93	22	DATNVGDEGGFAP[N]IIENK_[1961.93]	62	0.496854	L.K+159.035NVIKE+614.162KYGKDATNVGDEGGFAPNILENK.E	0.9999	DATNVGDEGGFAPNILENK	DATNVGDEGGFAPNILENK	1.75e-14
b1922_293T_proteinID_02A_QE3_122212.raw.56400	2.01	0	15	[D]ATNV[G][D][E][G][G][F][2.01]AP[N][I]IENK	13	0.268683	D.A+115.042TNVGDEGGFAPN+0.984ILENK.E	0.6583	DATNVGDEGGFAPNILENK		0.00121
b1922_293T_proteinID_02A_QE3_122212.raw.54327	-2.85	-2.85	18	[D]ATNV[G][D]EGGFAPNIIENK_[-2.85]	43	0.507048	T.+227.225NVGD+57.021EGGFAPNILENK.E	0.9892	DATNVGDEGGFAPNILENK	DATNVGDEGGFAPNILENK	1.14e-11
b1922_293T_proteinID_02A_QE3_122212.raw.53965	2013.82	2013.82	13	D[A][T][N]VG[D]EGG[F]AP[N]IIENK_[2013.82]	20	0.264329	E.KYGKDATN+1535.550VGDEGGFAPNILENK.E	0.2587	EKYGKDATNVGDEGGFAPNILENK	ekygkDATNVGDEGGFAPNILENK	1.16e-07
b1922_293T_proteinID_02A_QE3_122212.raw.53680	21.98	0	13	[D]AT[N][V][G][D][E][G][G][21.98]FAPNIIENK	53	0.3085	K.DATNVGD+21.982EGGFAPNILENK.E	0.9987	DATNVGDEGGFAPNILENK	DATNVgdEGGFAPNILENK	1.85e-06
b1922_293T_proteinID_02A_QE3_122212.raw.54489	21.98	-0.01	15	[D]AT[N]V[G][D][21.99][E][G]GFAPNIIENK	53	0.22278	K.DATNVGDE+21.982GGFAPNILENK.E	0.9956	DATNVGDEGGFAPNILENK	DATNVGDEgGFAPNILENK	7.93e-10
b1922_293T_proteinID_02A_QE3_122212.raw.53797	22.98	0	16	[D]ATNVG[D][E]G[G][F][A][22.98]PNIIENK	28	0.0656997	K.DATNVGD+21.982EGGFAPNILENK.E	0.9975	DATNVGDEGGFAPNILENK	DATNVGDEGGFAPNILENK	3.1e-05
b1922_293T_proteinID_02A_QE3_122212.raw.53981	22.98	-0.01	15	[D]ATNV[G][D][E][G][G][22.99]FAPNIIENK	53	0.354899	K.DATNVGD+21.982EGGFAPNILENK.E	1	DATNVGDEGGFAPNILENK	DATNVgdeggFAPNILENK	0.00173
b1922_293T_proteinID_02A_QE3_122212.raw.54075	22.98	0	19	[D]ATNVG[D][22.98]E[G][G][F]APNIIENK	28	0.303818	K.DATNVGD+21.982EGGFAPNILENK.	1	DATNVGDEGGFAPNILENK	DATNVGDEGGFAPNILENK	1.85e-06
b1922_293T_proteinID_02A_QE3_122212.raw.54233	22.98	0	15	[D]ATNV[G][D][E][G][G][22.98]FAPNIIENK	53	0.356505	K.DATNVGD+21.982EGGFAPNILENK.E	1	DATNVGDEGGFAPNILENK	DATNVgdegGFAPNILENK	0.000659
b1922_293T_proteinID_02A_QE3_122212.raw.54329	22.98	-0.01	18	[D]ATNVGD[E]G[G][F][22.99]APNIIENK	28	0.281835	K.DATNVGD+21.982EGGFAPNILENK.E	1	DATNVGDEGGFAPNILENK	DATNVgdEGGFAPNILENK	3.85e-06
b1922_293T_proteinID_02A_QE3_122212.raw.54025	2262.9	2262.9	23	DATNVGDEGGFAP[N]IIEN[K]_[2262.90]	40	0.52618	K.YGKDATN+1914.697VGDEGGFAPNILENK.E	1	DATNVGDEGGFAPNILENK	DATNVGDEGGFAPNILENK	1e-15
b1922_293T_proteinID_02A_QE3_122212.raw.54276	2263.9	2263.9	20	DATNVGDEGGFAP[N]IIEN[K]_[2263.90]	28	0.452486	K.Y+253.010GK+1662.701DATNVGDEGGFAPNILENK.E	0.9884	DATNVGDEGGFAPNILENK	DATNVGDEGGFAPNILENK	2.47e-12
b1922_293T_proteinID_02A_QE3_122212.raw.53939	2265.91	2265.91	18	DA[T]NVGDEGGFAP[N][I]IEN[K]_[2265.91]	29	0.428598	K.EK+243.086YGKDAT+1418.507NVGDEGGFAPNILENK.E	0.9999	DATNVGDEGGFAPNILENK	DATNVGDEGGFAPNILENK	1e-15
b1922_293T_proteinID_02A_QE3_122212.raw.54145	249.97	249.97	13	[D]A[T]NVGDEG[G][F]AP[N][I]IENK_[249.97]	13	0.506611	K.DATNVGD+249.981EGGFAPNILENK.E	0.2543	DATNVGDEGGFAPNILENK	DATNVGDEGGFAPNILENK	6.47e-08
b1922_293T_proteinID_02A_QE3_122212.raw.53870	249.98	249.98	15	[D]ATNVG[D]EGG[F]AP[N][I]IENK_[249.98]	13	0.490305	K.DATNVGD+249.981EGGFAPNILENK.E	0.892	DATNVGDEGGFAPNILENK	DATNVGDEGGFAPNILENK	7.77e-10
b1922_293T_proteinID_02A_QE3_122212.raw.56525	29	0	19	[D]A[T][28.00]NV[1.00]GDEGGFAP[N]IIENK	57	0.490124	K.DAT+27.995NVGDEGGFAPNILENK.E	1	DATNVGDEGGFAPNILENK	DATNVGDEGGFAPNILENK	1.45e-10
b1922_293T_proteinID_02A_QE3_122212.raw.46761	30.03	30.03	13	[D]ATNV[G][D][E][G]G[F]APNIIENK_[30.03]	41	0.314417	K.DATNVGDE+28.031GGFAPNILENK.E	0.9966	DATNVGDEGGFAPNILENK	DATNVGDEGGFAPNILENK	6.86e-07
b1922_293T_proteinID_02A_QE3_122212.raw.54072	301.99	301.99	16	[D]ATNV[G][D][E]GGFAPNIIENK_[301.99]	48	0.295893	K.DATNVGDE+301.987GGFAPNILENK.E	0.9996	DATNVGDEGGFAPNILENK	DATNVGDEGGFAPNILENK	3.09e-08
b1922_293T_proteinID_02A_QE3_122212.raw.54227	301.99	319.01	19	[D]ATNV[G][D][E][-17.02]GGFAPNIIENK_[319.01]	47	0.520771	K.DATNVGD+301.987EGGFAPNILENK.E	0.9998	DATNVGDEGGFAPNILENK	DATNVGDEGGFAPNILENK	1.5e-15
b1922_293T_proteinID_02A_QE3_122212.raw.53674	302.99	302.99	14	[D]ATNVG[D][E]GG[F]AP[N][I]IENK_[302.99]	13	0.504767	K.DATNVGDE+301.987GGFAPNILENK.E	0.2956	DATNVGDEGGFAPNILENK	DATNVGDEGGFAPNILENK	9.23e-06
b1922_293T_proteinID_02A_QE3_122212.raw.53972	302.99	302.99	19	[D]ATNVG[D]EGGFAPNIIENK_[302.99]	41	0.416473	K.DATNVGD+301.987EGGFAPNILENK.E	0.999	DATNVGDEGGFAPNILENK	DATNVGDEGGFAPNILENK	4.85e-15
b1922_293T_proteinID_02A_QE3_122212.raw.54484	302.99	302.99	20	[D]ATNVGDEGGFAPNIIENK_[302.99]	41	0.529046	K.DATNVGDE+301.987GGFAPNILENK.E	0.9999	DATNVGDEGGFAPNILENK	DATNVGDEGGFAPNILENK	1e-15
b1922_293T_proteinID_02A_QE3_122212.raw.54198	304	304	16	[D]ATNVG[D][E]GGFAPNIIENK_[304.00]	48	0.343754	K.DATNVGDE+301.987GGFAPNILENK.E	0.9997	DATNVGDEGGFAPNILENK	DATNVGDEGGFAPNILENK	8.37e-09
b1922_293T_proteinID_02A_QE3_122212.raw.53824	319	319	16	[D]ATNVGD[E]GG[F]APN[I]IENK_[319.00]	13	0.163729	K.DAT+305.041NV+13.979GDEGGFAPNILENK.E	0.36	DATNVGDEGGFAPNILENK	DATNVGDEGGFAPNILENK	5.74e-14
b1922_293T_proteinID_02A_QE3_122212.raw.54117	319.03	319.03	17	[D]A[T]NVG[D]EGGFAP[N]IIENK_[319.03]	20	0.470669	K.DATNVGD+301.987E+17.027GGFAPNILENK.E	0.5308	DATNVGDEGGFAPNILENK	DATNVGDEGGFAPNILENK	3.79e-10
b1922_293T_proteinID_02A_QE3_122212.raw.53836	324.99	324.99	17	[D]ATNVGDEGGFAP[N]IIENK_[324.99]	61	0.324644	A.T+203.951N+307.090VGDEGGFAPNILENK.	0.7519	DATNVGDEGGFAPNILENK	DATNVGDEGGFAPNILENK	2.1e-11
b1922_293T_proteinID_02A_QE3_122212.raw.59332	344.99	344.99	11	[D][A][T][N]VG[D][E]GG[F]AP[N]IIENK_[344.99]	20	0.333539	K.+43.006DATNVGDE+301.987GGFAPNILENK.E	0.1882	DATNVGDEGGFAPNILENK	DATNVGDEGGFAPNILENK	3.1e-05
b1922_293T_proteinID_02A_QE3_122212.raw.54401	356.91	356.91	11	[D]AT[N]V[G][D][E][G][G][F]APNIIENK_[356.91]	41	0.260041	K.DATNVGD+53.919E+301.987GGFAPNILENK.	0.9586	DATNVGDEGGFAPNILENK	DATNVgdeggfAPNILENK	0.000525
b1922_293T_proteinID_02A_QE3_122212.raw.54388	356.92	356.92	12	[D]ATNV[G][D][E][G][G][F]AP[N]IIENK_[356.92]	20	0.594888	K.DATNVGD+53.919E+301.987GGFAPNILENK.E	0.0126	DATNVGDEGGFAPNILENK	DATNVgdeGGFAPNILENK	3.57e-05
b1922_293T_proteinID_02A_QE3_122212.raw.53984	38.95	38.95	12	[D]ATNV[G][D][E][G][G][F]APNIIENK_[38.95]	41	0.224496	K.DATNVGDE+37.947GGFAPNILENK.E	1	DATNVGDEGGFAPNILENK	DATNVGDEGGFAPNILENK	6.29e-07
b1922_293T_proteinID_02A_QE3_122212.raw.54238	38.95	38.95	12	[D]ATNV[G][D][E][G][G][F]APNIIENK_[38.95]	41	0.263731	K.DATNVGDE+37.947GGFAPNILENK.E	1	DATNVGDEGGFAPNILENK	DATNVGDEGGFAPNILENK	2.48e-05
b1922_293T_proteinID_02A_QE3_122212.raw.59280	43.01	0	18	[D][A][43.01]TNVGDEGGFAP[N]IIENK	82	0.517328	K.+43.006DATNVGDEGGFAPNILENK.E	1	DATNVGDEGGFAPNILENK	dATNVGDEGGFAPNILENK	7.5e-12
b1922_293T_proteinID_02A_QE3_122212.raw.59525	44.01	1	18	[D][A][43.01]TNVGDEGGFAP[N]IIENK_[1.00]	73	0.483846	K.+43.006DATNVGDEGGFAPNILENK.E	1	DATNVGDEGGFAPNILENK	DATNVGDEGGFAPNILENK	5.11e-10
b1922_293T_proteinID_02A_QE3_122212.raw.54057	44.96	44.96	9	[D]A[T][N][V][G][D][E][G][G][F]APNIIENK_[44.96]	41	0.181454	G.+581.211DE+21.982GGFAPNILENK.E	0.704	DATNVGDEGGFAPNILENK	DATNVgdeggfAPNILENK	0.0162
b1922_293T_proteinID_02A_QE3_122212.raw.53811	-451.18	63.02	16	[D]ATNV[G][D][-514.20]EGGFAPNIIENK_[63.02]	54	0.363932	V.GD+43.042E+6.008GGFAPNILENK.E	0.9859	TGEESLTSPNLENLK	TGEeSLTSPNLENLK	0.898
b1922_293T_proteinID_02A_QE3_122212.raw.54046	-500.22	0	12	[G]D[E]GGFAPNIIENK	48	0.353007	V.GDEGGFAPNILENK.E	0.9932	GSLSPARSATPK	GSLSPARSATPK	1.06
b1922_293T_proteinID_02A_QE3_122212.raw.54300	-500.22	0	11	[G]D[E]GGFAPN[I]IENK	27	0.291901	V.GDEGGFAPNILENK.E	0.4061	SLEPSIPPPRIASGAR	SLEPSIppPRIASGAR	0.343
b1922_293T_proteinID_02A_QE3_122212.raw.53687	53.92	0	14	[D]A[T]N[V]G[D][53.92]EG[G][F]AP[N]IIENK	20	0.275889	K.DATNVGD+53.919EGGFAPNILENK.E	0.6919	DATNVGDEGGFAPNILENK	DATNVgdEGGFAPNILENK	7.15e-09
b1922_293T_proteinID_02A_QE3_122212.raw.53727	53.92	0.01	16	[D]ATNV[G][D][53.91][E][G]GFAPNIIENK	53	0.37617	K.DATNVGD+53.919EGGFAPNILENK.	1	DATNVGDEGGFAPNILENK	DATNVgdEGGFAPNILENK	1.2e-09
b1922_293T_proteinID_02A_QE3_122212.raw.54022	53.92	0	14	[D]AT[N]V[G][D][53.92][E][G]GFAPNIIENK	50	0.391352	K.DATNVGD+53.919EGGFAPNILENK.E	1	DATNVGDEGGFAPNILENK	DATNVgdEGGFAPNILENK	3.34e-15
b1922_293T_proteinID_02A_QE3_122212.raw.54244	53.92	0	17	[D]ATNVG[D][53.92]EG[G][F]APNIIENK	20	0.371916	K.DATNVGD+53.919EGGFAPNILENK.E	1	DATNVGDEGGFAPNILENK	DATNVgdEGGFAPNILENK	1e-15
b1922_293T_proteinID_02A_QE3_122212.raw.54275	53.92	0	15	[D]ATNV[G][D][53.92][E][G]GFAPNIIENK	50	0.416528	K.DATNVGD+53.919EGGFAPNILENK.E	1	DATNVGDEGGFAPNILENK	DATNVgDEGGFAPNILENK	1.87e-15
b1922_293T_proteinID_02A_QE3_122212.raw.54496	53.92	0	14	[D][A][T][N]VG[D][53.92]EG[G][F]AP[N]IIENK	23	0.362157	K.DATNVGD+53.919EGGFAPNILENK.E	0.9922	DATNVGDEGGFAPNILENK	DATNVgdEGGFAPNILENK	1.36e-10
b1922_293T_proteinID_02A_QE3_122212.raw.53987	54.92	0	14	[D]A[T]NV[G][D][54.92]EG[G][F]AP[N]IIENK	20	0.311938	K.DATNVGD+53.919EGGFAPNILENK.E	0.9998	DATNVGDEGGFAPNILENK	DATNVgdEGGFAPNILENK	2.05e-08
b1922_293T_proteinID_02A_QE3_122212.raw.54932	57.02	-0.01	13	[D][A][T][N][57.03]VG[D]EG[G][F]AP[N][I]IENK	13	0.448224	K.D+57.021ATNVGDEGGFAPNILENK.E	0.993	DATNVGDEGGFAPNILENK	daTNVGDEGGFAPNILENK	8.39e-10
b1922_293T_proteinID_02A_QE3_122212.raw.53423	57.03	0	13	[D]ATNVG[D][E]GG[F]AP[N][I]IENK[57.03]	2	0.467446	K.DATNVGDEGGFAPNILENK+57.021.E	0.9566	DATNVGDEGGFAPNILENK	DATNVGDEGGFAPNILENk	2.31e-07
b1922_293T_proteinID_02A_QE3_122212.raw.55196	57.03	0.01	17	[D][A][57.02]TNVGDEGGFAP[N][I]IENK	71	0.490913	K.D+57.021ATNVGDEGGFAPNILENK.E	1	DATNVGDEGGFAPNILENK	daTNVGDEGGFAPNILENK	3.98e-15
b1922_293T_proteinID_02A_QE3_122212.raw.59357	61.04	61.04	15	[D][A][T][N]VGDEGGFAP[N]IIENK_[61.04]	62	0.354034	K.+43.006DATNVGD+17.027EGGFAPNILENK.E	1	DATNVGDEGGFAPNILENK	DATNVGDEGGFAPNILENK	1.97e-09
b1922_293T_proteinID_02A_QE3_122212.raw.54258	62.92	0	10	[D]A[T][N][V][G][D][E][G][G][62.92]FAPNIIENK	48	0.179904	K.DATNVGDE+61.913GGFAPNILENK.E	0.8716	DATNVGDEGGFAPNILENK	DAtnvgdEGGFAPNILENK	0.117
b1922_293T_proteinID_02A_QE3_122212.raw.54221	7.12	6.12	11	[D]A[T][N]V[G][D][E][G][G][F]APN[1.00]IIENK_[6.12]	26	0.175094	I.PEKFFFC-17.993FLPNIINRT.Y	0.9127	AAPEASSPPASPLQHLLPGK		5.97e-06
b1922_293T_proteinID_02A_QE3_122212.raw.61527	71	0	10	[D][A][T][N][71.00]VG[D][E]G[G][F]AP[N][I]IENK	13	0.364794	K.D+57.021A+13.979TNVGDEGGFAPNILENK.E	0.471	DATNVGDEGGFAPNILENK	daTNVGDEGGFAPNILENK	1.73e-05
b1922_293T_proteinID_02A_QE3_122212.raw.62050	72	0	10	[D][A][T][N][V][72.00]G[D][E]GG[F]AP[N][I]IENK	13	0.330251	K.+43.006DAT+27.995NVGDEGGFAPNILENK.E	0.145	DATNVGDEGGFAPNILENK	datnvGDEGGFAPNILENK	0.0382
b1922_293T_proteinID_02A_QE3_122212.raw.56408	82.92	0.01	10	[D]A[T][N][V][G][D][E][G][G][82.91]FAPNIIENK	48	0.194537	K.DAT+27.995NVGD+53.919EGGFAPNILENK.E	0.9635	KPLFFGEGTVLR	KPLFFGEGTVLR	0.0639
b1922_293T_proteinID_02A_QE3_122212.raw.59537	96.92	96.92	8	[D][A][T][N][V][G][D]EG[G][F]AP[N][I]IENK_[96.92]	13	0.265103	V.+572.181GD+23.958EGGFAPNILENK.E	0.0006	DATNVGDEGGFAPNILENK	datnvgdEGGFAPNILENK	0.589
b1922_293T_proteinID_02A_QE3_122212.raw.59289	96.93	96.93	8	[D][A][T][N][V][G][D]EG[G][F]AP[N][I]IENK_[96.93]	13	0.286515	K.DAT+95.943NVGDEGGFAPNILENK.E	0.0228	DATNVGDEGGFAPNILENK	datnvgdEGGFAPNILENK	0.692
